# Supplementary material for: The Interaction between Root Herbivory and Competitive Ability of Native and Invasive-Range Populations of Brassica nigra
Source: PLoS One. 2015 Oct 30;10(10):e0141857. doi: 10.1371/journal.pone.0141857 (PMC4627727; doi:10.1371/journal.pone.0141857)
Supplement: S1 File — (CSV) [file pone.0141857.s003.csv]

Brassica nigra population	Brassica nigra range	Block	Herbivory on Brassica nigra	Brassica nigra biomass at harvest	Brassica height at 3 weeks	Brassica nigra leaf count at 3 weeks	Achillea millefolium presence	Community presence
Michigan	Invasive	Block1	Yes	15.33	7	7	Absent	Absent
Michigan	Invasive	Block1	Yes	1.88	7	8	Present	Absent
Michigan	Invasive	Block1	Yes	3.93	7	8	Present	Present
Michigan	Invasive	Block1	No	1.46	8	8	Present	Absent
Michigan	Invasive	Block1	No	0.73	6	9	Absent	Present
Michigan	Invasive	Block1	No	5.12	8	8	Present	Present
New York	Invasive	Block1	Yes	1.92	6	6	Absent	Absent
New York	Invasive	Block1	Yes	22.06	8	9	Present	Absent
New York	Invasive	Block1	Yes	14.32	7	7	Absent	Present
New York	Invasive	Block1	Yes	19.05	8	8	Present	Present
New York	Invasive	Block1	No	23.87	12	10	Absent	Absent
New York	Invasive	Block1	No	26.34	9	7	Present	Absent
New York	Invasive	Block1	No	3.84	7	9	Absent	Present
New York	Invasive	Block1	No	13.46	7	9	Present	Present
Elke CA	Invasive	Block1	Yes	14.17	6	6	Absent	Absent
Elke CA	Invasive	Block1	Yes	18.42	6	7	Present	Absent
Elke CA	Invasive	Block1	Yes	17.18	7	8	Absent	Present
Elke CA	Invasive	Block1	Yes	20.53	10	8	Present	Present
Elke CA	Invasive	Block1	No	31.87	6	7	Absent	Absent
Elke CA	Invasive	Block1	No	17.28	8	10	Present	Absent
Elke CA	Invasive	Block1	No	21.08	8	8	Absent	Present
Elke CA	Invasive	Block1	No	14.02	6	8	Present	Present
Illinois1	Invasive	Block1	Yes	50.54	7	7	Absent	Absent
Illinois1	Invasive	Block1	Yes	22.01	6	7	Present	Absent
Illinois1	Invasive	Block1	Yes	25.4	7	7	Absent	Present
Illinois1	Invasive	Block1	Yes	16.97	9	7	Present	Present
Illinois1	Invasive	Block1	No	18.41	7	6	Absent	Absent
Illinois1	Invasive	Block1	No	19.48	6	7	Present	Absent
Illinois1	Invasive	Block1	No	24.89	7	7	Absent	Present
Illinois1	Invasive	Block1	No	0.23	5	6	Present	Present
Davis apt	Invasive	Block1	Yes	21.52	9	9	Absent	Absent
Davis apt	Invasive	Block1	Yes	13.03	10	7	Present	Absent
Davis apt	Invasive	Block1	Yes	0.05	7	7	Absent	Present
Davis apt	Invasive	Block1	Yes	0.74	4	7	Present	Present
Davis apt	Invasive	Block1	No	11.71	8	7	Absent	Absent
Davis apt	Invasive	Block1	No	23.81	9	7	Present	Absent
Davis apt	Invasive	Block1	No	10.93	7	8	Absent	Present
Davis apt	Invasive	Block1	No	23.08	4	6	Present	Present
Napa	Invasive	Block1	Yes	44.94	10	7	Absent	Absent
Napa	Invasive	Block1	Yes	14.71	6	7	Present	Absent
Napa	Invasive	Block1	Yes	12.47	8	7	Absent	Present
Napa	Invasive	Block1	Yes	15.42	4	6	Present	Present
Napa	Invasive	Block1	No	17.25	7	6	Absent	Absent
Napa	Invasive	Block1	No	4.61	7	7	Present	Absent
Napa	Invasive	Block1	No	16.91	8	6	Absent	Present
Napa	Invasive	Block1	No	11.97	5	7	Present	Present
Illinois2	Invasive	Block1	Yes	18.23	6	8	Absent	Absent
Illinois2	Invasive	Block1	Yes	0.08	4	8	Present	Absent
Illinois2	Invasive	Block1	Yes	15.46	7	8	Absent	Present
Illinois2	Invasive	Block1	Yes	27.38	8	8	Present	Present
Illinois2	Invasive	Block1	No	9.7	8	8	Absent	Absent
Illinois2	Invasive	Block1	No	15.26	5	7	Present	Absent
Illinois2	Invasive	Block1	No	23.44	7	8	Absent	Present
Illinois2	Invasive	Block1	No	34.68	8	7	Present	Present
Canada	Invasive	Block1	Yes	9.8	9	9	Absent	Absent
Canada	Invasive	Block1	Yes	14.25	5	7	Present	Absent
Canada	Invasive	Block1	Yes	2.13	7	9	Absent	Present
Canada	Invasive	Block1	Yes	0.6	7	9	Present	Present
Canada	Invasive	Block1	No	17.24	9	8	Absent	Absent
Canada	Invasive	Block1	No	24.61	7	8	Present	Absent
Canada	Invasive	Block1	No	14.28	6	6	Absent	Present
Canada	Invasive	Block1	No	12.1	7	8	Present	Present
Poland	Native	Block1	Yes	2.09	6	6	Absent	Absent
Poland	Native	Block1	Yes	14.94	7	7	Present	Absent
Poland	Native	Block1	Yes	13.35	7	8	Absent	Present
Poland	Native	Block1	No	4.2	6	8	Absent	Absent
Poland	Native	Block1	No	22.31	5	7	Present	Absent
Poland	Native	Block1	No	5.43	6	5	Absent	Present
Poland	Native	Block1	No	7.16	4	7	Present	Present
Germany	Native	Block1	Yes	13.41	11	7	Absent	Absent
Germany	Native	Block1	Yes	16.01	7	8	Present	Absent
Germany	Native	Block1	Yes	17.5	5	7	Absent	Present
Germany	Native	Block1	Yes	13.89	7	7	Present	Present
Germany	Native	Block1	No	25.46	9	7	Absent	Absent
Germany	Native	Block1	No	26.03	6	7	Present	Absent
Germany	Native	Block1	No	15.62	6	8	Absent	Present
Germany	Native	Block1	No	15.83	6	8	Present	Present
France	Native	Block1	Yes	12.77	6	6	Absent	Absent
France	Native	Block1	Yes	30.59	7	7	Present	Absent
France	Native	Block1	Yes	1.89	4	9	Absent	Present
France	Native	Block1	Yes	23.5	4	6	Present	Present
France	Native	Block1	No	21.03	8	6	Absent	Absent
France	Native	Block1	No	31.44	8	7	Present	Absent
France	Native	Block1	No	1.06	4	7	Absent	Present
France	Native	Block1	No	5.3	4	6	Present	Present
Afferden	Native	Block1	Yes	18.71	7	7	Absent	Absent
Afferden	Native	Block1	Yes	12.01	7	7	Present	Absent
Afferden	Native	Block1	Yes	12.74	6	6	Absent	Present
Afferden	Native	Block1	Yes	17.32	7	7	Present	Present
Afferden	Native	Block1	No	19.47	12	7	Absent	Absent
Afferden	Native	Block1	No	21.39	6	7	Present	Absent
Afferden	Native	Block1	No	15.16	8	7	Absent	Present
Afferden	Native	Block1	No	16.64	7	6	Present	Present
Spain	Native	Block1	Yes	14.57	8	8	Absent	Absent
Spain	Native	Block1	Yes	14.84	7	8	Present	Absent
Spain	Native	Block1	Yes	6.56	7	8	Absent	Present
Spain	Native	Block1	Yes	22.58	7	9	Present	Present
Spain	Native	Block1	No	38.09	8	8	Absent	Absent
Spain	Native	Block1	No	42.11	7	8	Present	Absent
Spain	Native	Block1	No	15.39	8	8	Absent	Present
Spain	Native	Block1	No	0.21	5	8	Present	Present
Ethiopia	Native	Block1	Yes	14.5	6	6	Absent	Absent
Ethiopia	Native	Block1	Yes	0.28	5	7	Present	Absent
Ethiopia	Native	Block1	Yes	2.23	4	7	Absent	Present
Ethiopia	Native	Block1	Yes	21.11	6	7	Present	Present
Ethiopia	Native	Block1	No	8.33	8	8	Absent	Absent
Ethiopia	Native	Block1	No	1.92	4	7	Present	Absent
Ethiopia	Native	Block1	No	19.85	8	8	Absent	Present
Ethiopia	Native	Block1	No	4.79	7	7	Present	Present
Doorweth	Native	Block1	Yes	18.64	10	6	Absent	Absent
Doorweth	Native	Block1	Yes	44.65	8	7	Present	Absent
Doorweth	Native	Block1	Yes	27.81	6	9	Absent	Present
Doorweth	Native	Block1	Yes	30.95	6	6	Present	Present
Doorweth	Native	Block1	No	19.1	5	6	Absent	Absent
Doorweth	Native	Block1	No	14.23	10	8	Present	Absent
Doorweth	Native	Block1	No	2.86	6	7	Absent	Present
Doorweth	Native	Block1	No	4.28	5	7	Present	Present
Michigan	Invasive	Block 2	Yes	5.68	7	8	Absent	Absent
Michigan	Invasive	Block 2	Yes	0.09	3	6	Present	Absent
Michigan	Invasive	Block 2	Yes	1.22	6	7	Absent	Present
Michigan	Invasive	Block 2	Yes	3.67	5	5	Present	Present
Michigan	Invasive	Block 2	No	14.22	8	9	Absent	Absent
Michigan	Invasive	Block 2	No	0.08	8	8	Present	Absent
Michigan	Invasive	Block 2	No	0.11	5	6	Absent	Present
Michigan	Invasive	Block 2	No	0.13	8	9	Present	Present
New York	Invasive	Block 2	Yes	23.71	9	8	Absent	Absent
New York	Invasive	Block 2	Yes	21.91	9	9	Present	Absent
New York	Invasive	Block 2	Yes	0.27	5	7	Absent	Present
New York	Invasive	Block 2	Yes	24.12	7	7	Present	Present
New York	Invasive	Block 2	No	14.22	10	9	Absent	Absent
New York	Invasive	Block 2	No	30.19	6	7	Present	Absent
New York	Invasive	Block 2	No	17.12	9	8	Absent	Present
New York	Invasive	Block 2	No	13.05	10	9	Present	Present
Elke CA	Invasive	Block 2	Yes	24.32	9	9	Absent	Absent
Elke CA	Invasive	Block 2	Yes	7.66	7	7	Present	Absent
Elke CA	Invasive	Block 2	Yes	13.68	10	9	Absent	Present
Elke CA	Invasive	Block 2	Yes	22.52	8	8	Present	Present
Elke CA	Invasive	Block 2	No	23.32	8	8	Absent	Absent
Elke CA	Invasive	Block 2	No	27.9	8	8	Present	Absent
Elke CA	Invasive	Block 2	No	27.6	9	8	Absent	Present
Elke CA	Invasive	Block 2	No	12.31	8	8	Present	Present
Illinois1	Invasive	Block 2	Yes	11.5	11	7	Absent	Absent
Illinois1	Invasive	Block 2	Yes	26.34	8	7	Present	Absent
Illinois1	Invasive	Block 2	Yes	28.67	7	8	Absent	Present
Illinois1	Invasive	Block 2	Yes	0.24	8	7	Present	Present
Illinois1	Invasive	Block 2	No	23.08	11	8	Absent	Absent
Illinois1	Invasive	Block 2	No	26.27	7	6	Present	Absent
Illinois1	Invasive	Block 2	No	15.19	7	6	Absent	Present
Illinois1	Invasive	Block 2	No	3.31	7	6	Present	Present
Davis apt	Invasive	Block 2	Yes	26.14	7	7	Absent	Absent
Davis apt	Invasive	Block 2	Yes	18.49	6	7	Present	Absent
Davis apt	Invasive	Block 2	Yes	0.34	5	7	Absent	Present
Davis apt	Invasive	Block 2	Yes	24.74	9	9	Present	Present
Davis apt	Invasive	Block 2	No	24.81	7	7	Absent	Absent
Davis apt	Invasive	Block 2	No	21.32	9	8	Present	Absent
Davis apt	Invasive	Block 2	No	14.79	5	6	Absent	Present
Davis apt	Invasive	Block 2	No	22.4	9	9	Present	Present
Napa	Invasive	Block 2	Yes	16.12	10	7	Absent	Absent
Napa	Invasive	Block 2	Yes	25.82	7	7	Present	Absent
Napa	Invasive	Block 2	Yes	21.02	11	8	Absent	Present
Napa	Invasive	Block 2	Yes	19.42	9	8	Present	Present
Napa	Invasive	Block 2	No	26.07	5	8	Absent	Absent
Napa	Invasive	Block 2	No	23.52	6	7	Present	Absent
Napa	Invasive	Block 2	No	11.16	8	7	Absent	Present
Napa	Invasive	Block 2	No	22.07	6	8	Present	Present
Illinois2	Invasive	Block 2	Yes	12.38	2	6	Absent	Absent
Illinois2	Invasive	Block 2	Yes	19.88	6	8	Present	Absent
Illinois2	Invasive	Block 2	Yes	18.45	6	8	Absent	Present
Illinois2	Invasive	Block 2	Yes	4.92	6	8	Present	Present
Illinois2	Invasive	Block 2	No	14.96	7	7	Absent	Absent
Illinois2	Invasive	Block 2	No	28.54	5	8	Present	Absent
Illinois2	Invasive	Block 2	No	9.78	5	7	Absent	Present
Illinois2	Invasive	Block 2	No	9.76	5	8	Present	Present
Canada	Invasive	Block 2	Yes	11.88	10	9	Absent	Absent
Canada	Invasive	Block 2	Yes	14.73	6	7	Present	Absent
Canada	Invasive	Block 2	Yes	5.43	7	6	Absent	Present
Canada	Invasive	Block 2	Yes	0.12	7	8	Present	Present
Canada	Invasive	Block 2	No	20.22	11	9	Absent	Absent
Canada	Invasive	Block 2	No	14.78	8	9	Present	Absent
Canada	Invasive	Block 2	No	6.41	7	8	Absent	Present
Canada	Invasive	Block 2	No	4.88	5	6	Present	Present
Poland	Native	Block 2	Yes	12.69	6	8	Absent	Absent
Poland	Native	Block 2	Yes	6.32	5	6	Present	Absent
Poland	Native	Block 2	Yes	15.71	8	8	Absent	Present
Poland	Native	Block 2	Yes	2.56	7	8	Present	Present
Poland	Native	Block 2	No	6.01	5	7	Absent	Absent
Poland	Native	Block 2	No	0.11	6	10	Present	Absent
Poland	Native	Block 2	No	5.75	7	9	Absent	Present
Poland	Native	Block 2	No	7.12	5	8	Present	Present
Germany	Native	Block 2	Yes	20.28	10	10	Absent	Absent
Germany	Native	Block 2	Yes	25.45	9	8	Present	Absent
Germany	Native	Block 2	Yes	12.34	12	7	Absent	Present
Germany	Native	Block 2	Yes	20.97	13	8	Present	Present
Germany	Native	Block 2	No	10.32	9	8	Absent	Absent
Germany	Native	Block 2	No	14.43	9	7	Present	Absent
Germany	Native	Block 2	No	18.19	7	8	Absent	Present
Germany	Native	Block 2	No	13.12	10	10	Present	Present
France	Native	Block 2	Yes	21.26	5	6	Absent	Absent
France	Native	Block 2	Yes	19.5	9	7	Present	Absent
France	Native	Block 2	Yes	13.05	6	6	Absent	Present
France	Native	Block 2	Yes	7.94	5	6	Present	Present
France	Native	Block 2	No	24.71	5	6	Absent	Absent
France	Native	Block 2	No	21.45	7	7	Present	Absent
France	Native	Block 2	No	5.91	4	6	Absent	Present
France	Native	Block 2	No	6.48	4	6	Present	Present
Afferden	Native	Block 2	Yes	0.1	5	6	Absent	Absent
Afferden	Native	Block 2	Yes	17.82	7	5	Present	Absent
Afferden	Native	Block 2	Yes	12.42	7	7	Absent	Present
Afferden	Native	Block 2	Yes	31.17	9	7	Present	Present
Afferden	Native	Block 2	No	25.19	5	7	Absent	Absent
Afferden	Native	Block 2	No	31.35	10	8	Present	Absent
Afferden	Native	Block 2	No	11.04	7	7	Absent	Present
Afferden	Native	Block 2	No	11.31	11	8	Present	Present
Spain	Native	Block 2	Yes	24.61	7	8	Absent	Absent
Spain	Native	Block 2	Yes	0.56	7	7	Present	Absent
Spain	Native	Block 2	Yes	9.29	9	10	Absent	Present
Spain	Native	Block 2	Yes	6.62	7	9	Present	Present
Spain	Native	Block 2	No	33.29	6	8	Absent	Absent
Spain	Native	Block 2	No	10.03	6	8	Present	Absent
Spain	Native	Block 2	No	9.26	10	10	Absent	Present
Spain	Native	Block 2	No	6.86	5	8	Present	Present
Ethiopia	Native	Block 2	Yes	24.93	10	8	Absent	Absent
Ethiopia	Native	Block 2	Yes	20.85	7	7	Present	Absent
Ethiopia	Native	Block 2	Yes	1.2	5	6	Absent	Present
Ethiopia	Native	Block 2	Yes	0.16	8	8	Present	Present
Ethiopia	Native	Block 2	No	16.67	9	8	Absent	Absent
Ethiopia	Native	Block 2	No	0.05	6	7	Present	Absent
Ethiopia	Native	Block 2	No	2.29	7	8	Absent	Present
Ethiopia	Native	Block 2	No	2.49	7	6	Present	Present
Doorweth	Native	Block 2	Yes	13.37	9	9	Absent	Absent
Doorweth	Native	Block 2	Yes	37.35	9	7	Present	Absent
Doorweth	Native	Block 2	Yes	37.32	10	8	Absent	Present
Doorweth	Native	Block 2	Yes	0.26	6	6	Present	Present
Doorweth	Native	Block 2	No	28.17	4	5	Absent	Absent
Doorweth	Native	Block 2	No	22.92	8	6	Present	Absent
Doorweth	Native	Block 2	No	0.16	6	6	Absent	Present
Doorweth	Native	Block 2	No	7.47	6	4	Present	Present
Michigan	Invasive	Block 3	Yes	3.72	8	6	Absent	Absent
Michigan	Invasive	Block 3	Yes	0.03	4	6	Present	Absent
Michigan	Invasive	Block 3	Yes	1.08	6	8	Absent	Present
Michigan	Invasive	Block 3	Yes	0.88	7	10	Present	Present
Michigan	Invasive	Block 3	No	15.96	9	9	Absent	Absent
Michigan	Invasive	Block 3	No	0.06	4	5	Present	Absent
Michigan	Invasive	Block 3	No	1.99	8	7	Absent	Present
Michigan	Invasive	Block 3	No	4.51	7	11	Present	Present
New York	Invasive	Block 3	Yes	19.42	10	9	Absent	Absent
New York	Invasive	Block 3	Yes	18.42	10	8	Present	Absent
New York	Invasive	Block 3	Yes	17.52	7	7	Absent	Present
New York	Invasive	Block 3	Yes	23.26	7	7	Present	Present
New York	Invasive	Block 3	No	14.08	8	7	Absent	Absent
New York	Invasive	Block 3	No	15.83	8	8	Present	Absent
New York	Invasive	Block 3	No	1.97	8	10	Absent	Present
New York	Invasive	Block 3	No	25.19	7	9	Present	Present
Elke CA	Invasive	Block 3	Yes	22.41	11	8	Absent	Absent
Elke CA	Invasive	Block 3	Yes	0.13	6	6	Present	Absent
Elke CA	Invasive	Block 3	Yes	9.89	6	8	Absent	Present
Elke CA	Invasive	Block 3	Yes	14.95	5	7	Present	Present
Elke CA	Invasive	Block 3	No	24.13	8	9	Absent	Absent
Elke CA	Invasive	Block 3	No	15.28	8	8	Present	Absent
Elke CA	Invasive	Block 3	No	10.48	9	8	Absent	Present
Elke CA	Invasive	Block 3	No	15.61	7	8	Present	Present
Illinois1	Invasive	Block 3	Yes	14.42	8	8	Absent	Absent
Illinois1	Invasive	Block 3	Yes	20.37	10	8	Present	Absent
Illinois1	Invasive	Block 3	Yes	14.52	6	6	Absent	Present
Illinois1	Invasive	Block 3	Yes	28.21	7	6	Present	Present
Illinois1	Invasive	Block 3	No	39.18	10	7	Absent	Absent
Illinois1	Invasive	Block 3	No	32.39	7	7	Present	Absent
Illinois1	Invasive	Block 3	No	18.46	8	7	Absent	Present
Illinois1	Invasive	Block 3	No	7.2	9	7	Present	Present
Davis apt	Invasive	Block 3	Yes	19.5	3	7	Absent	Absent
Davis apt	Invasive	Block 3	Yes	4.19	6	8	Present	Absent
Davis apt	Invasive	Block 3	Yes	9.26	8	8	Absent	Present
Davis apt	Invasive	Block 3	Yes	0.98	7	7	Present	Present
Davis apt	Invasive	Block 3	No	16.37	6	8	Absent	Absent
Davis apt	Invasive	Block 3	No	12.03	4	7	Present	Absent
Davis apt	Invasive	Block 3	No	11.91	8	8	Absent	Present
Davis apt	Invasive	Block 3	No	2.63	4	6	Present	Present
Napa	Invasive	Block 3	Yes	12.88	8	7	Absent	Absent
Napa	Invasive	Block 3	Yes	12.74	8	8	Present	Absent
Napa	Invasive	Block 3	Yes	22.94	9	8	Absent	Present
Napa	Invasive	Block 3	Yes	14.35	7	7	Present	Present
Napa	Invasive	Block 3	No	21.07	6	7	Absent	Absent
Napa	Invasive	Block 3	No	10.3	5	8	Present	Absent
Napa	Invasive	Block 3	No	12.81	6	9	Absent	Present
Napa	Invasive	Block 3	No	6.47	6	7	Present	Present
Illinois2	Invasive	Block 3	Yes	18.78	6	8	Absent	Absent
Illinois2	Invasive	Block 3	Yes	17.34	6	8	Present	Absent
Illinois2	Invasive	Block 3	Yes	26.52	9	8	Absent	Present
Illinois2	Invasive	Block 3	Yes	25.72	9	9	Present	Present
Illinois2	Invasive	Block 3	No	17.27	5	8	Absent	Absent
Illinois2	Invasive	Block 3	No	35.65	7	8	Present	Absent
Illinois2	Invasive	Block 3	No	0.93	3	6	Absent	Present
Illinois2	Invasive	Block 3	No	24.67	7	8	Present	Present
Canada	Invasive	Block 3	Yes	8.06	11	8	Absent	Absent
Canada	Invasive	Block 3	Yes	19.64	9	9	Present	Absent
Canada	Invasive	Block 3	Yes	10.98	9	9	Absent	Present
Canada	Invasive	Block 3	Yes	0.03	6	7	Present	Present
Canada	Invasive	Block 3	No	5.37	11	8	Absent	Absent
Canada	Invasive	Block 3	No	0.02	8	9	Present	Absent
Canada	Invasive	Block 3	No	0.14	7	7	Absent	Present
Canada	Invasive	Block 3	No	0.01	4	7	Present	Present
Poland	Native	Block 3	Yes	14.57	6	7	Absent	Absent
Poland	Native	Block 3	Yes	0.33	6	7	Present	Absent
Poland	Native	Block 3	Yes	11.32	9	10	Absent	Present
Poland	Native	Block 3	Yes	2.04	3	6	Present	Present
Poland	Native	Block 3	No	2.09	7	8	Absent	Absent
Poland	Native	Block 3	No	1.85	5	6	Present	Absent
Poland	Native	Block 3	No	1.04	5	7	Absent	Present
Poland	Native	Block 3	No	0.02	6	8	Present	Present
Germany	Native	Block 3	Yes	17.31	10	7	Absent	Absent
Germany	Native	Block 3	Yes	21.91	10	8	Present	Absent
Germany	Native	Block 3	Yes	10.96	7	7	Absent	Present
Germany	Native	Block 3	Yes	9.09	7	8	Present	Present
Germany	Native	Block 3	No	30.98	9	8	Absent	Absent
Germany	Native	Block 3	No	21.33	10	7	Present	Absent
Germany	Native	Block 3	No	2.39	4	6	Absent	Present
Germany	Native	Block 3	No	11.86	8	7	Present	Present
France	Native	Block 3	Yes	17.79	6	7	Absent	Absent
France	Native	Block 3	Yes	37.32	6	6	Present	Absent
France	Native	Block 3	Yes	0.79	4	6	Absent	Present
France	Native	Block 3	Yes	13.89	6	6	Present	Present
France	Native	Block 3	No	21.71	5	7	Absent	Absent
France	Native	Block 3	No	33.94	6	6	Present	Absent
France	Native	Block 3	No	2.14	3	5	Absent	Present
France	Native	Block 3	No	1.56	6	6	Present	Present
Afferden	Native	Block 3	Yes	18.15	7	7	Absent	Absent
Afferden	Native	Block 3	Yes	11.79	6	7	Present	Absent
Afferden	Native	Block 3	Yes	23.16	6	8	Absent	Present
Afferden	Native	Block 3	Yes	38.71	7	7	Present	Present
Afferden	Native	Block 3	No	16.76	13	8	Absent	Absent
Afferden	Native	Block 3	No	10.94	8	7	Present	Absent
Afferden	Native	Block 3	No	23.16	7	7	Absent	Present
Afferden	Native	Block 3	No	6.35	6	7	Present	Present
Spain	Native	Block 3	Yes	9.56	8	8	Absent	Absent
Spain	Native	Block 3	Yes	16.81	7	6	Present	Absent
Spain	Native	Block 3	Yes	9.2	7	9	Absent	Present
Spain	Native	Block 3	Yes	0.25	6	7	Present	Present
Spain	Native	Block 3	No	16.01	6	8	Absent	Absent
Spain	Native	Block 3	No	0.03	6	8	Present	Absent
Spain	Native	Block 3	No	5.02	7	8	Absent	Present
Spain	Native	Block 3	No	3.66	6	8	Present	Present
Ethiopia	Native	Block 3	Yes	27.72	7	9	Absent	Absent
Ethiopia	Native	Block 3	Yes	0.76	5	7	Present	Absent
Ethiopia	Native	Block 3	Yes	13.95	8	8	Absent	Present
Ethiopia	Native	Block 3	Yes	0.11	5	7	Present	Present
Ethiopia	Native	Block 3	No	14.56	9	8	Absent	Absent
Ethiopia	Native	Block 3	No	7.56	7	7	Present	Absent
Ethiopia	Native	Block 3	No	8.92	9	9	Absent	Present
Ethiopia	Native	Block 3	No	5.87	6	7	Present	Present
Doorweth	Native	Block 3	Yes	4.82	7	7	Absent	Absent
Doorweth	Native	Block 3	Yes	41.16	9	8	Present	Absent
Doorweth	Native	Block 3	Yes	23.76	4	7	Absent	Present
Doorweth	Native	Block 3	Yes	7.48	5	6	Present	Present
Doorweth	Native	Block 3	No	2.16	8	8	Absent	Absent
Doorweth	Native	Block 3	No	29.93	9	6	Present	Absent
Doorweth	Native	Block 3	No	3.13	8	8	Absent	Present
Doorweth	Native	Block 3	No	12.54	6	6	Present	Present
Michigan	Invasive	Block 4	Yes	8.42	7	11	Absent	Absent
Michigan	Invasive	Block 4	Yes	0.61	6	9	Present	Absent
Michigan	Invasive	Block 4	Yes	2.62	6	8	Absent	Present
Michigan	Invasive	Block 4	Yes	6.98	7	9	Present	Present
Michigan	Invasive	Block 4	No	15.03	6	9	Absent	Absent
Michigan	Invasive	Block 4	No	1.69	7	10	Present	Absent
Michigan	Invasive	Block 4	No	0.62	6	9	Absent	Present
Michigan	Invasive	Block 4	No	0.2	5	8	Present	Present
New York	Invasive	Block 4	Yes	21.89	9	8	Absent	Absent
New York	Invasive	Block 4	Yes	24.8	7	9	Present	Absent
New York	Invasive	Block 4	Yes	1.8	9	7	Absent	Present
New York	Invasive	Block 4	Yes	0.26	7	6	Present	Present
New York	Invasive	Block 4	No	31.1	9	7	Absent	Absent
New York	Invasive	Block 4	No	28.28	8	8	Present	Absent
New York	Invasive	Block 4	No	22.84	5	7	Absent	Present
New York	Invasive	Block 4	No	9.91	6	9	Present	Present
Elke CA	Invasive	Block 4	Yes	27.55	7	7	Absent	Absent
Elke CA	Invasive	Block 4	Yes	10.8	8	9	Present	Absent
Elke CA	Invasive	Block 4	Yes	19.23	10	8	Absent	Present
Elke CA	Invasive	Block 4	Yes	24.14	9	10	Present	Present
Elke CA	Invasive	Block 4	No	22.8	6	8	Absent	Absent
Elke CA	Invasive	Block 4	No	18.83	9	10	Present	Absent
Elke CA	Invasive	Block 4	No	7.48	7	8	Absent	Present
Elke CA	Invasive	Block 4	No	23.81	8	9	Present	Present
Illinois1	Invasive	Block 4	Yes	4.81	10	7	Absent	Absent
Illinois1	Invasive	Block 4	Yes	28.65	7	8	Present	Absent
Illinois1	Invasive	Block 4	Yes	29.06	7	8	Absent	Present
Illinois1	Invasive	Block 4	Yes	0.36	7	7	Present	Present
Illinois1	Invasive	Block 4	No	16.48	11	8	Absent	Absent
Illinois1	Invasive	Block 4	No	14.85	8	8	Present	Absent
Illinois1	Invasive	Block 4	No	45.71	9	7	Absent	Present
Illinois1	Invasive	Block 4	No	46.38	7	7	Present	Present
Davis apt	Invasive	Block 4	Yes	14.08	10	8	Absent	Absent
Davis apt	Invasive	Block 4	Yes	0.03	6	7	Present	Absent
Davis apt	Invasive	Block 4	Yes	15.68	8	8	Absent	Present
Davis apt	Invasive	Block 4	No	28.55	9	8	Absent	Absent
Davis apt	Invasive	Block 4	No	11.85	6	7	Present	Absent
Davis apt	Invasive	Block 4	No	19.88	10	8	Absent	Present
Davis apt	Invasive	Block 4	No	3.34	5	7	Present	Present
Napa	Invasive	Block 4	Yes	13.44	5	8	Absent	Absent
Napa	Invasive	Block 4	Yes	10.96	7	8	Present	Absent
Napa	Invasive	Block 4	Yes	26.34	9	9	Absent	Present
Napa	Invasive	Block 4	Yes	14.26	4	8	Present	Present
Napa	Invasive	Block 4	No	3.43	8	8	Absent	Absent
Napa	Invasive	Block 4	No	15.59	8	8	Present	Absent
Napa	Invasive	Block 4	No	20.22	8	8	Absent	Present
Napa	Invasive	Block 4	No	15.94	4	6	Present	Present
Illinois2	Invasive	Block 4	Yes	14.82	9	9	Absent	Absent
Illinois2	Invasive	Block 4	Yes	16.52	6	8	Present	Absent
Illinois2	Invasive	Block 4	Yes	4.06	5	7	Absent	Present
Illinois2	Invasive	Block 4	No	9.51	6	9	Absent	Absent
Illinois2	Invasive	Block 4	No	7.46	6	9	Present	Absent
Illinois2	Invasive	Block 4	No	0.02	4	7	Absent	Present
Illinois2	Invasive	Block 4	No	9.96	6	7	Present	Present
Canada	Invasive	Block 4	Yes	14.8	11	9	Absent	Absent
Canada	Invasive	Block 4	Yes	7.98	8	8	Present	Absent
Canada	Invasive	Block 4	Yes	0.08	8	9	Absent	Present
Canada	Invasive	Block 4	Yes	12.88	5	8	Present	Present
Canada	Invasive	Block 4	No	0.83	8	8	Absent	Absent
Canada	Invasive	Block 4	No	18.05	12	10	Present	Absent
Canada	Invasive	Block 4	No	4.22	9	9	Absent	Present
Canada	Invasive	Block 4	No	0.11	7	9	Present	Present
Poland	Native	Block 4	Yes	1.03	6	8	Absent	Absent
Poland	Native	Block 4	Yes	3.34	6	9	Present	Absent
Poland	Native	Block 4	Yes	2.44	6	10	Absent	Present
Poland	Native	Block 4	Yes	0.31	5	9	Present	Present
Poland	Native	Block 4	No	7.32	7	8	Absent	Absent
Poland	Native	Block 4	No	5.85	5	7	Present	Absent
Poland	Native	Block 4	No	9.02	7	7	Absent	Present
Poland	Native	Block 4	No	11.61	6	8	Present	Present
Germany	Native	Block 4	Yes	19.67	9	9	Absent	Absent
Germany	Native	Block 4	Yes	1.66	11	8	Present	Absent
Germany	Native	Block 4	Yes	10.04	5	6	Absent	Present
Germany	Native	Block 4	Yes	9.74	9	9	Present	Present
Germany	Native	Block 4	No	16.13	9	10	Absent	Absent
Germany	Native	Block 4	No	10.96	8	8	Present	Absent
Germany	Native	Block 4	No	14.26	12	7	Absent	Present
Germany	Native	Block 4	No	0.48	7	9	Present	Present
France	Native	Block 4	Yes	27.18	7	7	Absent	Absent
France	Native	Block 4	Yes	36.29	8	9	Present	Absent
France	Native	Block 4	Yes	0.1	8	9	Absent	Present
France	Native	Block 4	Yes	22.26	7	7	Present	Present
France	Native	Block 4	No	37.22	7	7	Absent	Absent
France	Native	Block 4	No	26.66	7	7	Present	Absent
France	Native	Block 4	No	2.37	8	7	Absent	Present
France	Native	Block 4	No	6.03	6	8	Present	Present
Afferden	Native	Block 4	Yes	20.63	5	6	Absent	Absent
Afferden	Native	Block 4	Yes	20.21	6	9	Present	Absent
Afferden	Native	Block 4	Yes	30.12	8	8	Absent	Present
Afferden	Native	Block 4	Yes	23.9	7	10	Present	Present
Afferden	Native	Block 4	No	37.76	7	9	Absent	Absent
Afferden	Native	Block 4	No	19.91	8	8	Present	Absent
Afferden	Native	Block 4	No	9.43	8	8	Absent	Present
Afferden	Native	Block 4	No	7	6	7	Present	Present
Spain	Native	Block 4	Yes	27.43	4	8	Absent	Absent
Spain	Native	Block 4	Yes	19.73	8	8	Present	Absent
Spain	Native	Block 4	Yes	15.44	7	8	Absent	Present
Spain	Native	Block 4	Yes	0.17	6	8	Present	Present
Spain	Native	Block 4	No	8.4	4	9	Absent	Absent
Spain	Native	Block 4	No	9.2	5	8	Present	Absent
Spain	Native	Block 4	No	2.71	10	9	Absent	Present
Spain	Native	Block 4	No	2.12	6	11	Present	Present
Ethiopia	Native	Block 4	Yes	2.4	6	10	Absent	Absent
Ethiopia	Native	Block 4	Yes	22.3	6	9	Present	Absent
Ethiopia	Native	Block 4	Yes	11.71	8	8	Absent	Present
Ethiopia	Native	Block 4	Yes	23.08	10	10	Present	Present
Ethiopia	Native	Block 4	No	7.89	7	9	Absent	Absent
Ethiopia	Native	Block 4	No	19.31	7	8	Present	Absent
Ethiopia	Native	Block 4	No	6.73	8	9	Absent	Present
Ethiopia	Native	Block 4	No	6.24	5	7	Present	Present
Doorweth	Native	Block 4	Yes	22.58	7	7	Absent	Absent
Doorweth	Native	Block 4	Yes	0.63	6	6	Absent	Present
Doorweth	Native	Block 4	Yes	28.07	8	8	Present	Present
Doorweth	Native	Block 4	No	22.05	8	9	Absent	Absent
Doorweth	Native	Block 4	No	1.24	8	8	Present	Absent
Doorweth	Native	Block 4	No	5.35	5	7	Absent	Present
Doorweth	Native	Block 4	No	5.49	7	9	Present	Present
