# Supplementary material for: The Interaction between Root Herbivory and Competitive Ability of Native and Invasive-Range Populations of Brassica nigra
Source: PLoS One. 2015 Oct 30;10(10):e0141857. doi: 10.1371/journal.pone.0141857 (PMC4627727; doi:10.1371/journal.pone.0141857)
Supplement: S2 File — (XLS) [file pone.0141857.s004.xls]

## Sheet: Community Biomass
Community Biomass (g)	Treatment	Plant density per pot	Herbivory on Brassica nigra	Block	Brassica nigra population	Brassica nigra range	Achillea millefolium present
6.83	Community grown with Invasive Brassica & Achilea	6	No	1	Michigan	Invasive	Yes
8.55	Community grown with Invasive Brassica & Achilea	6	Yes	1	Michigan	Invasive	Yes
15.07	Community grown with Invasive Brassica & Achilea	6	Yes	2	Michigan	Invasive	Yes
9.48	Community grown with Invasive Brassica & Achilea	6	No	2	Michigan	Invasive	Yes
6.05	Community grown with Invasive Brassica & Achilea	6	Yes	3	Michigan	Invasive	Yes
11.49	Community grown with Invasive Brassica & Achilea	6	No	3	Michigan	Invasive	Yes
10.41	Community grown with Invasive Brassica & Achilea	6	Yes	4	Michigan	Invasive	Yes
24.88	Community grown with Invasive Brassica & Achilea	6	No	4	Michigan	Invasive	Yes
15.34	Community grown with Invasive Brassica & Achilea	6	Yes	2	New York	Invasive	Yes
7.71	Community grown with Invasive Brassica & Achilea	6	Yes	1	New York	Invasive	Yes
6.97	Community grown with Invasive Brassica & Achilea	6	No	1	New York	Invasive	Yes
2.47	Community grown with Invasive Brassica & Achilea	6	No	2	New York	Invasive	Yes
4.05	Community grown with Invasive Brassica & Achilea	6	Yes	3	New York	Invasive	Yes
15.74	Community grown with Invasive Brassica & Achilea	6	No	3	New York	Invasive	Yes
8.22	Community grown with Invasive Brassica & Achilea	6	Yes	4	New York	Invasive	Yes
4.08	Community grown with Invasive Brassica & Achilea	6	No	4	New York	Invasive	Yes
10.16	Community grown with Invasive Brassica & Achilea	6	Yes	1	Elke	Invasive	Yes
7.61	Community grown with Invasive Brassica & Achilea	6	Yes	2	Elke	Invasive	Yes
11.4	Community grown with Invasive Brassica & Achilea	6	Yes	3	Elke	Invasive	Yes
11.28	Community grown with Invasive Brassica & Achilea	6	Yes	4	Elke	Invasive	Yes
1.69	Community grown with Invasive Brassica & Achilea	6	No	1	Elke	Invasive	Yes
4.72	Community grown with Invasive Brassica & Achilea	6	No	2	Elke	Invasive	Yes
12.33	Community grown with Invasive Brassica & Achilea	6	No	4	Elke	Invasive	Yes
8.11	Community grown with Invasive Brassica & Achilea	6	No	3	Elke	Invasive	Yes
6.36	Community grown with Invasive Brassica & Achilea	6	Yes	1	Illinois01	Invasive	Yes
5.03	Community grown with Invasive Brassica & Achilea	6	No	1	Illinois01	Invasive	Yes
6.25	Community grown with Invasive Brassica & Achilea	6	Yes	2	Illinois01	Invasive	Yes
10.16	Community grown with Invasive Brassica & Achilea	6	No	2	Illinois01	Invasive	Yes
10.66	Community grown with Invasive Brassica & Achilea	6	Yes	3	Illinois01	Invasive	Yes
5.41	Community grown with Invasive Brassica & Achilea	6	No	3	Illinois01	Invasive	Yes
8.8	Community grown with Invasive Brassica & Achilea	6	Yes	4	Illinois01	Invasive	Yes
5.06	Community grown with Invasive Brassica & Achilea	6	No	4	Illinois01	Invasive	Yes
17.7	Community grown with Invasive Brassica & Achilea	6	Yes	1	Davis apt	Invasive	Yes
6.27	Community grown with Invasive Brassica & Achilea	6	No	1	Davis apt	Invasive	Yes
6.9	Community grown with Invasive Brassica & Achilea	6	No	2	Davis apt	Invasive	Yes
15.08	Community grown with Invasive Brassica & Achilea	6	Yes	2	Davis apt	Invasive	Yes
5.27	Community grown with Invasive Brassica & Achilea	6	No	3	Davis apt	Invasive	Yes
6.15	Community grown with Invasive Brassica & Achilea	6	Yes	3	Davis apt	Invasive	Yes
6.74	Community grown with Invasive Brassica & Achilea	6	No	4	Davis apt	Invasive	Yes
18.95	Community grown with Invasive Brassica & Achilea	6	Yes	4	Davis apt	Invasive	Yes
13.1	Community grown with Invasive Brassica & Achilea	6	No	1	Napa	Invasive	Yes
9.44	Community grown with Invasive Brassica & Achilea	6	No	2	Napa	Invasive	Yes
3.85	Community grown with Invasive Brassica & Achilea	6	No	3	Napa	Invasive	Yes
4.97	Community grown with Invasive Brassica & Achilea	6	No	4	Napa	Invasive	Yes
6.69	Community grown with Invasive Brassica & Achilea	6	Yes	4	Napa	Invasive	Yes
3.06	Community grown with Invasive Brassica & Achilea	6	Yes	3	Napa	Invasive	Yes
3.86	Community grown with Invasive Brassica & Achilea	6	Yes	2	Napa	Invasive	Yes
5.17	Community grown with Invasive Brassica & Achilea	6	Yes	1	Napa	Invasive	Yes
5.97	Community grown with Invasive Brassica & Achilea	6	Yes	1	Illinois02	Invasive	Yes
4.08	Community grown with Invasive Brassica & Achilea	6	No	1	Illinois02	Invasive	Yes
5.78	Community grown with Invasive Brassica & Achilea	6	Yes	2	Illinois02	Invasive	Yes
12.55	Community grown with Invasive Brassica & Achilea	6	No	2	Illinois02	Invasive	Yes
5.76	Community grown with Invasive Brassica & Achilea	6	No	3	Illinois02	Invasive	Yes
3.34	Community grown with Invasive Brassica & Achilea	6	Yes	3	Illinois02	Invasive	Yes
22.15	Community grown with Invasive Brassica & Achilea	6	No	4	Illinois02	Invasive	Yes
19.87	Community grown with Invasive Brassica & Achilea	6	Yes	4	Illinois02	Invasive	Yes
8.95	Community grown with Invasive Brassica & Achilea	6	Yes	1	Canada	Invasive	Yes
5.04	Community grown with Invasive Brassica & Achilea	6	No	1	Canada	Invasive	Yes
8.65	Community grown with Invasive Brassica & Achilea	6	No	2	Canada	Invasive	Yes
6.18	Community grown with Invasive Brassica & Achilea	6	Yes	2	Canada	Invasive	Yes
21.82	Community grown with Invasive Brassica & Achilea	6	No	3	Canada	Invasive	Yes
5.41	Community grown with Invasive Brassica & Achilea	6	Yes	3	Canada	Invasive	Yes
15.89	Community grown with Invasive Brassica & Achilea	6	Yes	4	Canada	Invasive	Yes
4.48	Community grown with Invasive Brassica & Achilea	6	No	4	Canada	Invasive	Yes
14.66	Community grown with Native Brassica & Achilea	6	No	1	Poland	Native	Yes
4.88	Community grown with Native Brassica & Achilea	6	No	2	Poland	Native	Yes
16.04	Community grown with Native Brassica & Achilea	6	No	3	Poland	Native	Yes
10.48	Community grown with Native Brassica & Achilea	6	Yes	4	Poland	Native	Yes
6.16	Community grown with Native Brassica & Achilea	6	No	4	Poland	Native	Yes
12.82	Community grown with Native Brassica & Achilea	6	Yes	3	Poland	Native	Yes
6.36	Community grown with Native Brassica & Achilea	6	Yes	2	Poland	Native	Yes
5.62	Community grown with Native Brassica & Achilea	6	Yes	1	Poland	Native	Yes
2.32	Community grown with Native Brassica & Achilea	6	Yes	1	Germany	Native	Yes
10.86	Community grown with Native Brassica & Achilea	6	No	1	Germany	Native	Yes
2.12	Community grown with Native Brassica & Achilea	6	No	2	Germany	Native	Yes
3.98	Community grown with Native Brassica & Achilea	6	Yes	2	Germany	Native	Yes
6.22	Community grown with Native Brassica & Achilea	6	No	3	Germany	Native	Yes
3.3	Community grown with Native Brassica & Achilea	6	Yes	3	Germany	Native	Yes
5.11	Community grown with Native Brassica & Achilea	6	No	4	Germany	Native	Yes
3.72	Community grown with Native Brassica & Achilea	6	Yes	4	Germany	Native	Yes
20.44	Community grown with Native Brassica & Achilea	6	No	2	France	Native	Yes
18.76	Community grown with Native Brassica & Achilea	6	No	3	France	Native	Yes
15.18	Community grown with Native Brassica & Achilea	6	Yes	3	France	Native	Yes
27.87	Community grown with Native Brassica & Achilea	6	Yes	1	France	Native	Yes
6.64	Community grown with Native Brassica & Achilea	6	Yes	2	France	Native	Yes
6.13	Community grown with Native Brassica & Achilea	6	No	1	France	Native	Yes
26.82	Community grown with Native Brassica & Achilea	6	Yes	4	France	Native	Yes
25.25	Community grown with Native Brassica & Achilea	6	No	4	France	Native	Yes
3.94	Community grown with Native Brassica & Achilea	6	Yes	4	Afferden	Native	Yes
2.83	Community grown with Native Brassica & Achilea	6	No	4	Afferden	Native	Yes
3.67	Community grown with Native Brassica & Achilea	6	Yes	3	Afferden	Native	Yes
3.19	Community grown with Native Brassica & Achilea	6	No	3	Afferden	Native	Yes
6.5	Community grown with Native Brassica & Achilea	6	Yes	2	Afferden	Native	Yes
6.62	Community grown with Native Brassica & Achilea	6	No	2	Afferden	Native	Yes
2.45	Community grown with Native Brassica & Achilea	6	Yes	1	Afferden	Native	Yes
2.71	Community grown with Native Brassica & Achilea	6	No	1	Afferden	Native	Yes
9.22	Community grown with Native Brassica & Achilea	6	No	1	Spain	Native	Yes
7.67	Community grown with Native Brassica & Achilea	6	No	2	Spain	Native	Yes
20.54	Community grown with Native Brassica & Achilea	6	No	3	Spain	Native	Yes
8.38	Community grown with Native Brassica & Achilea	6	Yes	4	Spain	Native	Yes
16.48	Community grown with Native Brassica & Achilea	6	No	4	Spain	Native	Yes
7.3	Community grown with Native Brassica & Achilea	6	Yes	3	Spain	Native	Yes
10.84	Community grown with Native Brassica & Achilea	6	Yes	2	Spain	Native	Yes
10.34	Community grown with Native Brassica & Achilea	6	Yes	1	Spain	Native	Yes
7	Community grown with Native Brassica & Achilea	6	Yes	1	Ethiopia	Native	Yes
6.35	Community grown with Native Brassica & Achilea	6	No	1	Ethiopia	Native	Yes
14.99	Community grown with Native Brassica & Achilea	6	No	2	Ethiopia	Native	Yes
27.65	Community grown with Native Brassica & Achilea	6	Yes	2	Ethiopia	Native	Yes
3.36	Community grown with Native Brassica & Achilea	6	Yes	3	Ethiopia	Native	Yes
5.27	Community grown with Native Brassica & Achilea	6	No	3	Ethiopia	Native	Yes
11.45	Community grown with Native Brassica & Achilea	6	Yes	4	Ethiopia	Native	Yes
14.54	Community grown with Native Brassica & Achilea	6	No	4	Ethiopia	Native	Yes
5.94	Community grown with Native Brassica & Achilea	6	Yes	1	Doorweth	Native	Yes
7.51	Community grown with Native Brassica & Achilea	6	No	1	Doorweth	Native	Yes
3.14	Community grown with Native Brassica & Achilea	6	Yes	2	Doorweth	Native	Yes
8.16	Community grown with Native Brassica & Achilea	6	No	2	Doorweth	Native	Yes
15.78	Community grown with Native Brassica & Achilea	6	No	3	Doorweth	Native	Yes
2.78	Community grown with Native Brassica & Achilea	6	Yes	3	Doorweth	Native	Yes
10.25	Community grown with Native Brassica & Achilea	6	No	4	Doorweth	Native	Yes
20.67	Community grown with Native Brassica & Achilea	6	Yes	4	Doorweth	Native	Yes
6.05	Community grown with Invasive Brassica Alone	5	Yes	4	Michigan	Invasive	No
8.47	Community grown with Invasive Brassica Alone	5	No	1	Michigan	Invasive	No
8.64	Community grown with Invasive Brassica Alone	5	No	2	Michigan	Invasive	No
6.7	Community grown with Invasive Brassica Alone	5	Yes	3	Michigan	Invasive	No
8.7	Community grown with Invasive Brassica Alone	5	No	3	Michigan	Invasive	No
9.5	Community grown with Invasive Brassica Alone	5	Yes	2	Michigan	Invasive	No
7.7	Community grown with Invasive Brassica Alone	5	No	4	Michigan	Invasive	No
3.03	Community grown with Invasive Brassica Alone	5	Yes	1	Michigan	Invasive	No
5.94	Community grown with Invasive Brassica Alone	5	Yes	1	New York	Invasive	No
2.33	Community grown with Invasive Brassica Alone	5	No	1	New York	Invasive	No
2.54	Community grown with Invasive Brassica Alone	5	No	2	New York	Invasive	No
2.26	Community grown with Invasive Brassica Alone	5	No	3	New York	Invasive	No
4.92	Community grown with Invasive Brassica Alone	5	Yes	2	New York	Invasive	No
1.62	Community grown with Invasive Brassica Alone	5	Yes	3	New York	Invasive	No
9.52	Community grown with Invasive Brassica Alone	5	No	4	New York	Invasive	No
10.81	Community grown with Invasive Brassica Alone	5	Yes	4	New York	Invasive	No
3.45	Community grown with Invasive Brassica Alone	5	No	1	Elke	Invasive	No
1.97	Community grown with Invasive Brassica Alone	5	Yes	1	Elke	Invasive	No
6.94	Community grown with Invasive Brassica Alone	5	No	2	Elke	Invasive	No
3.39	Community grown with Invasive Brassica Alone	5	Yes	2	Elke	Invasive	No
4.26	Community grown with Invasive Brassica Alone	5	No	3	Elke	Invasive	No
4.21	Community grown with Invasive Brassica Alone	5	Yes	3	Elke	Invasive	No
2.73	Community grown with Invasive Brassica Alone	5	No	4	Elke	Invasive	No
2.39	Community grown with Invasive Brassica Alone	5	Yes	4	Elke	Invasive	No
5.44	Community grown with Invasive Brassica Alone	5	Yes	1	Illinois01	Invasive	No
14.98	Community grown with Invasive Brassica Alone	5	No	1	Illinois01	Invasive	No
6.59	Community grown with Invasive Brassica Alone	5	Yes	2	Illinois01	Invasive	No
6.28	Community grown with Invasive Brassica Alone	5	No	2	Illinois01	Invasive	No
3.54	Community grown with Invasive Brassica Alone	5	Yes	3	Illinois01	Invasive	No
8.11	Community grown with Invasive Brassica Alone	5	No	3	Illinois01	Invasive	No
13.47	Community grown with Invasive Brassica Alone	5	Yes	4	Illinois01	Invasive	No
2.81	Community grown with Invasive Brassica Alone	5	No	4	Illinois01	Invasive	No
25.18	Community grown with Invasive Brassica Alone	5	Yes	1	Davis apt	Invasive	No
6.1	Community grown with Invasive Brassica Alone	5	No	1	Davis apt	Invasive	No
5.33	Community grown with Invasive Brassica Alone	5	Yes	2	Davis apt	Invasive	No
6	Community grown with Invasive Brassica Alone	5	No	2	Davis apt	Invasive	No
8.97	Community grown with Invasive Brassica Alone	5	Yes	3	Davis apt	Invasive	No
15.6	Community grown with Invasive Brassica Alone	5	No	3	Davis apt	Invasive	No
22.35	Community grown with Invasive Brassica Alone	5	Yes	4	Davis apt	Invasive	No
15.88	Community grown with Invasive Brassica Alone	5	No	4	Davis apt	Invasive	No
9.09	Community grown with Invasive Brassica Alone	5	Yes	4	Napa	Invasive	No
9.98	Community grown with Invasive Brassica Alone	5	No	4	Napa	Invasive	No
7.05	Community grown with Invasive Brassica Alone	5	No	3	Napa	Invasive	No
2.81	Community grown with Invasive Brassica Alone	5	Yes	3	Napa	Invasive	No
6.32	Community grown with Invasive Brassica Alone	5	No	2	Napa	Invasive	No
2.49	Community grown with Invasive Brassica Alone	5	Yes	2	Napa	Invasive	No
9.12	Community grown with Invasive Brassica Alone	5	No	1	Napa	Invasive	No
3.89	Community grown with Invasive Brassica Alone	5	Yes	1	Napa	Invasive	No
12.85	Community grown with Invasive Brassica Alone	5	Yes	1	Illinois02	Invasive	No
13.14	Community grown with Invasive Brassica Alone	5	Yes	2	Illinois02	Invasive	No
7.19	Community grown with Invasive Brassica Alone	5	Yes	3	Illinois02	Invasive	No
25	Community grown with Invasive Brassica Alone	5	No	4	Illinois02	Invasive	No
33.32	Community grown with Invasive Brassica Alone	5	Yes	4	Illinois02	Invasive	No
10.97	Community grown with Invasive Brassica Alone	5	No	3	Illinois02	Invasive	No
12.41	Community grown with Invasive Brassica Alone	5	No	2	Illinois02	Invasive	No
6.86	Community grown with Invasive Brassica Alone	5	No	1	Illinois02	Invasive	No
9.87	Community grown with Invasive Brassica Alone	5	No	1	Canada	Invasive	No
22.96	Community grown with Invasive Brassica Alone	5	Yes	1	Canada	Invasive	No
12.58	Community grown with Invasive Brassica Alone	5	No	2	Canada	Invasive	No
20.13	Community grown with Invasive Brassica Alone	5	Yes	2	Canada	Invasive	No
24.64	Community grown with Invasive Brassica Alone	5	No	3	Canada	Invasive	No
7.06	Community grown with Invasive Brassica Alone	5	Yes	3	Canada	Invasive	No
6.77	Community grown with Invasive Brassica Alone	5	Yes	4	Canada	Invasive	No
15.49	Community grown with Invasive Brassica Alone	5	No	4	Canada	Invasive	No
9.37	Community grown with Native Brassica Alone	5	Yes	2	Poland	Native	No
12.81	Community grown with Native Brassica Alone	5	No	2	Poland	Native	No
15.21	Community grown with Native Brassica Alone	5	No	3	Poland	Native	No
26.16	Community grown with Native Brassica Alone	5	Yes	3	Poland	Native	No
26.43	Community grown with Native Brassica Alone	5	No	1	Poland	Native	No
15.19	Community grown with Native Brassica Alone	5	Yes	1	Poland	Native	No
14.98	Community grown with Native Brassica Alone	5	No	4	Poland	Native	No
8.22	Community grown with Native Brassica Alone	5	Yes	4	Poland	Native	No
11.57	Community grown with Native Brassica Alone	5	No	1	Germany	Native	No
7.91	Community grown with Native Brassica Alone	5	No	2	Germany	Native	No
11.29	Community grown with Native Brassica Alone	5	No	3	Germany	Native	No
15.38	Community grown with Native Brassica Alone	5	No	4	Germany	Native	No
11.28	Community grown with Native Brassica Alone	5	Yes	4	Germany	Native	No
8.76	Community grown with Native Brassica Alone	5	Yes	3	Germany	Native	No
4.57	Community grown with Native Brassica Alone	5	Yes	2	Germany	Native	No
5.27	Community grown with Native Brassica Alone	5	Yes	1	Germany	Native	No
6.43	Community grown with Native Brassica Alone	5	Yes	3	France	Native	No
3.19	Community grown with Native Brassica Alone	5	Yes	1	France	Native	No
6.3	Community grown with Native Brassica Alone	5	No	1	France	Native	No
7.96	Community grown with Native Brassica Alone	5	Yes	4	France	Native	No
9.5	Community grown with Native Brassica Alone	5	No	4	France	Native	No
5.77	Community grown with Native Brassica Alone	5	Yes	2	France	Native	No
10.49	Community grown with Native Brassica Alone	5	No	2	France	Native	No
14.92	Community grown with Native Brassica Alone	5	No	3	France	Native	No
2.86	Community grown with Native Brassica Alone	5	No	1	Afferden	Native	No
1.65	Community grown with Native Brassica Alone	5	Yes	1	Afferden	Native	No
2.93	Community grown with Native Brassica Alone	5	Yes	2	Afferden	Native	No
4.81	Community grown with Native Brassica Alone	5	No	2	Afferden	Native	No
13.96	Community grown with Native Brassica Alone	5	No	3	Afferden	Native	No
10.67	Community grown with Native Brassica Alone	5	Yes	3	Afferden	Native	No
32.59	Community grown with Native Brassica Alone	5	No	4	Afferden	Native	No
6.16	Community grown with Native Brassica Alone	5	Yes	4	Afferden	Native	No
10.42	Community grown with Native Brassica Alone	5	No	1	Spain	Native	No
15.28	Community grown with Native Brassica Alone	5	Yes	1	Spain	Native	No
4.24	Community grown with Native Brassica Alone	5	No	2	Spain	Native	No
10.33	Community grown with Native Brassica Alone	5	Yes	2	Spain	Native	No
11.85	Community grown with Native Brassica Alone	5	No	3	Spain	Native	No
11.13	Community grown with Native Brassica Alone	5	Yes	3	Spain	Native	No
15.21	Community grown with Native Brassica Alone	5	No	3	Spain	Native	No
26.28	Community grown with Native Brassica Alone	5	Yes	4	Spain	Native	No
6.97	Community grown with Native Brassica Alone	5	No	3	Ethiopia	Native	No
8.8	Community grown with Native Brassica Alone	5	No	1	Ethiopia	Native	No
10.52	Community grown with Native Brassica Alone	5	No	2	Ethiopia	Native	No
27.53	Community grown with Native Brassica Alone	5	Yes	3	Ethiopia	Native	No
11.85	Community grown with Native Brassica Alone	5	Yes	1	Ethiopia	Native	No
11.71	Community grown with Native Brassica Alone	5	Yes	2	Ethiopia	Native	No
12.64	Community grown with Native Brassica Alone	5	No	4	Ethiopia	Native	No
17.85	Community grown with Native Brassica Alone	5	Yes	4	Ethiopia	Native	No
2.24	Community grown with Native Brassica Alone	5	Yes	1	Doorweth	Native	No
8.9	Community grown with Native Brassica Alone	5	No	2	Doorweth	Native	No
3.29	Community grown with Native Brassica Alone	5	Yes	3	Doorweth	Native	No
9.2	Community grown with Native Brassica Alone	5	Yes	4	Doorweth	Native	No
3.77	Community grown with Native Brassica Alone	5	No	1	Doorweth	Native	No
7.92	Community grown with Native Brassica Alone	5	Yes	2	Doorweth	Native	No
3.07	Community grown with Native Brassica Alone	5	No	3	Doorweth	Native	No
11.8	Community grown with Native Brassica Alone	5	No	4	Doorweth	Native	No
34.6	Community grown alone	4		4			No
26.36	Community grown alone	4		4			No
28.01	Community grown alone	4		3			No
15.29	Community grown alone	4		3			No
33.45	Community grown alone	4		2			No
37.65	Community grown alone	4		2			No
19.66	Community grown alone	4		2			No
24.67	Community grown alone	4		2			No
25.89	Community grown with Achilea alone	5		4			Yes
19.53	Community grown with Achilea alone	5		4			Yes
5.46	Community grown with Achilea alone	5		3			Yes
18.98	Community grown with Achilea alone	5		3			Yes
14.2	Community grown with Achilea alone	5		2			Yes
17.44	Community grown with Achilea alone	5		2			Yes
42.88	Community grown with Achilea alone	5		2			Yes
15.44	Community grown with Achilea alone	5		2			Yes
